# Supplementary material for: Exploring Subpopulations for Epidemiological Precision Nutrition Research: The Example of Phenylalanine Hydroxylase (PAH) Genetic Variation
Source: Nutrients. 2026 Jun 4;18(11):1811. doi: 10.3390/nu18111811 (PMC13259265; doi:10.3390/nu18111811)
Supplement: Supplementary file 1 [file nutrients-18-01811-s001.zip]

Archive with 1 entries (1 files):
- nutrients-4318010-supplementary.pdf
